# Supplementary material for: From Overweight to Severe Obesity: Physical Activity and Behavioural Profiles in a Large Clinical Cohort
Source: J Funct Morphol Kinesiol. 2025 Jul 24;10(3):283. doi: 10.3390/jfmk10030283 (PMC12372107; doi:10.3390/jfmk10030283)
Supplement: Supplementary file 1 [file jfmk-10-00283-s001.zip]

Archive with 1 entries (1 files):
- jfmk-3728158-supplementary.pdf
